# Supplementary material for: A Pilot Investigation of Circulating miRNA Expression in Individuals Exposed to Aluminum and Welding Fumes
Source: Curr Issues Mol Biol. 2025 Apr 26;47(5):306. doi: 10.3390/cimb47050306 (PMC12109762; doi:10.3390/cimb47050306)
Supplement: Supplementary file 1 [file cimb-47-00306-s001.zip]

Archive with 1 entries (1 files):
- cimb-3584528-supplementary.pdf
